# Supplementary material for: Whole-genome de novo sequencing reveals unique genes that contributed to the adaptive evolution of the Mikado pheasant
Source: Gigascience. 2018 May 2;7(5):giy044. doi: 10.1093/gigascience/giy044 (PMC5941149; doi:10.1093/gigascience/giy044)
Supplement: Additional Files [file giy044_supp.zip]

Archive with 2 entries (2 files):
- Additional file 1_revised_ver.docx
- Additional file 2_revised_ver.xlsx
