# Supplementary material for: Whole-genome de novo sequencing reveals unique genes that contributed to the adaptive evolution of the Mikado pheasant
Source: Gigascience. 2018 May 2;7(5):giy044. doi: 10.1093/gigascience/giy044 (PMC5941149; doi:10.1093/gigascience/giy044)
Supplement: Additional Files [file giy044_supp.zip › Additional file 2_revised_ver.xlsx]

## Sheet: Table S8
Table S8: Gene Ontology categories enriched for expansion gene families in the Mikado pheasant.
GO accession	GO term	Ontology	Involved family number	Involved gene number in the family	Significant family number	Number of genes in the significant family	Empirical P
actin cytoskeleton (GO:0015629)
GO:0032982	myosin filament	CC	2	19	1	18	0.0157
GO:0031941	filamentous actin	CC	16	42	2	11	0.0218
GO:0005826	actomyosin contractile ring	CC	3	20	1	18	0.0246
GO:0001725	stress fiber	CC	38	87	2	27	0.0257
GO:0030863	cortical cytoskeleton	CC	21	69	2	27	0.0379
GO:0016459	myosin complex	CC	22	55	1	18	0.0428
GO:0016460	myosin II complex	CC	4	21	1	18	0.0438
morphogenesis (GO:0009653)
GO:0030240	skeletal muscle thin filament assembly	BP	2	10	1	9	0.0163
GO:0022604	regulation of cell morphogenesis	BP	18	25	1	2	0.0272
GO:0007409	axonogenesis	BP	62	132	1	18	0.0287
GO:0001756	somitogenesis	BP	42	84	1	16	0.0346
GO:0055010	ventricular cardiac muscle tissue morphogenesis	BP	20	43	1	18	0.0357
GO:1900026	positive regulation of substrate adhesion-dependent cell spreading	BP	21	29	1	2	0.0392
GO:0045214	sarcomere organization	BP	21	40	1	9	0.0397
GO:0008360	regulation of cell shape	BP	69	143	1	18	0.0408
catalytic activity (GO:0003824)
GO:0030898	actin-dependent ATPase activity	MF	2	20	1	18	0.013
GO:0016712	oxidoreductase activity, acting on paired donors, with incorporation or reduction of molecular oxygen, reduced flavin or flavoprotein as one donor, and incorporation of one atom of oxygen	MF	15	25	1	4	0.0193
GO:0003950	NAD+ ADP-ribosyltransferase activity	MF	15	22	1	7	0.0208
GO:0008532	N-acetyllactosaminide beta-1,3-N-acetylglucosaminyltransferase activity	MF	4	5	1	2	0.0374
GO:0003774	motor activity	MF	21	53	1	18	0.0384
GO:0003956	NAD(P)+-protein-arginine ADP-ribosyltransferase activity	MF	4	9	1	7	0.0385
GO:0008392	arachidonic acid epoxygenase activity	MF	4	12	1	4	0.041
GO:0004497	monooxygenase activity	MF	48	62	1	4	0.0489
cell differentiation (GO:0030154)
GO:0021894	cerebral cortex GABAergic interneuron development	BP	3	2	1	2	0.0264
GO:0072144	glomerular mesangial cell development	BP	3	12	1	9	0.0265
GO:0001764	neuron migration	BP	87	171	1	18	0.029
GO:0031175	neuron projection development	BP	66	121	2	20	0.0357
GO:0014041	regulation of neuron maturation	BP	4	3	1	2	0.0381
GO:0048739	cardiac muscle fiber development	BP	4	23	1	18	0.0383
GO:0048741	skeletal muscle fiber development	BP	23	43	1	9	0.046
binding (GO:0005488)
GO:0048306	calcium-dependent protein binding	MF	36	41	1	2	0.0232
GO:0035091	phosphatidylinositol binding	MF	60	85	1	6	0.0241
GO:0019825	oxygen binding	MF	20	26	1	4	0.035
GO:0031492	nucleosomal DNA binding	MF	20	30	1	9	0.0353
GO:0019904	protein domain specific binding	MF	120	190	1	18	0.0387
GO:0020037	heme binding	MF	94	138	1	4	0.0395
GO:0051015	actin filament binding	MF	73	142	1	18	0.0489
metabolism (GO:0008152)
GO:1903923	positive regulation of protein processing in phagocytic vesicle	BP	2	22	1	18	0.0123
GO:0006509	membrane protein ectodomain proteolysis	BP	15	45	1	18	0.0194
GO:0006805	xenobiotic metabolic process	BP	16	28	1	4	0.0224
GO:0046034	ATP metabolic process	BP	17	44	1	18	0.0273
GO:0005977	glycogen metabolic process	BP	18	40	1	16	0.0297
GO:0030311	poly-N-acetyllactosamine biosynthetic process	BP	4	5	1	2	0.0374
cytoplasm (GO:0005737)
GO:0030485	smooth muscle contractile fiber	CC	3	10	1	9	0.0264
GO:0036464	cytoplasmic ribonucleoprotein granule	CC	18	58	2	27	0.028
GO:0030016	myofibril	CC	18	51	2	27	0.0295
GO:0097433	dense body	CC	4	11	1	9	0.0424
organelle organization and biogenesis (GO:0006996)
GO:0043044	ATP-dependent chromatin remodeling	BP	16	32	1	9	0.0218
GO:0051295	establishment of meiotic spindle localization	BP	4	21	1	18	0.0386
GO:0098779	activation of mitophagy in response to mitochondrial depolarization	BP	95	153	1	18	0.0422
others
GO:0021592	fourth ventricle development	BP	2	20	1	18	0.0142
GO:0030049	muscle filament sliding	BP	2	18	1	18	0.0169
GO:0005666	DNA-directed RNA polymerase III complex	CC	16	17	1	2	0.0229
GO:0006930	substrate-dependent cell migration, cell extension	BP	3	21	1	18	0.0236
GO:0030175	filopodium	CC	36	108	1	9	0.0239
GO:0007156	homophilic cell adhesion via plasma membrane adhesion molecules	BP	37	99	1	16	0.0244
GO:0001768	establishment of T cell polarity	BP	3	28	1	18	0.0255
GO:0030426	growth cone	CC	38	71	2	20	0.0263
GO:0097381	photoreceptor disc membrane	CC	3	25	1	16	0.0264
GO:0021678	third ventricle development	BP	3	21	1	18	0.0272
GO:0070252	actin-mediated cell contraction	BP	3	12	1	9	0.0278
GO:0031225	anchored component of membrane	CC	18	26	1	7	0.0283
GO:0000281	mitotic cytokinesis	BP	19	44	1	18	0.0306
GO:0006887	exocytosis	BP	41	73	1	18	0.0318
GO:0001895	retina homeostasis	BP	19	31	1	9	0.0319
GO:0038032	termination of G-protein coupled receptor signaling pathway	BP	41	64	1	18	0.0322
GO:0030027	lamellipodium	CC	89	185	1	9	0.0327
GO:0014704	intercalated disc	CC	19	73	1	18	0.0339
GO:0006913	nucleocytoplasmic transport	BP	116	98	1	2	0.035
GO:0032728	positive regulation of interferon-beta production	BP	20	21	1	2	0.0351
GO:0032154	cleavage furrow	CC	20	36	1	18	0.0352
GO:0071944	cell periphery	CC	43	92	2	11	0.0366
GO:0001778	plasma membrane repair	BP	4	26	1	18	0.039
GO:0009615	response to virus	BP	44	56	1	9	0.0392
GO:0005913	cell-cell adherens junction	CC	21	64	1	18	0.0394
GO:0002027	regulation of heart rate	BP	21	72	1	18	0.0398
GO:0007399	nervous system development	BP	95	167	1	16	0.0401
GO:0000212	meiotic spindle organization	BP	4	21	1	18	0.0403
GO:0072357	PTW/PP1 phosphatase complex	CC	4	8	1	2	0.0411
GO:0050885	neuromuscular process controlling balance	BP	46	93	2	20	0.0445
GO:0045202	synapse	CC	124	261	1	16	0.0455
GO:0050905	neuromuscular process	BP	23	34	1	2	0.0473
GO:0001772	immunological synapse	CC	23	59	1	18	0.0479
GO:0043209	myelin sheath	CC	126	209	1	9	0.0484
GO:0007155	cell adhesion	BP	153	296	2	34	0.0487
GO:0048873	homeostasis of number of cells within a tissue	BP	24	26	1	2	0.0499
Compared to the common ancestor of Mikado pheasant and turkey. Ontology terms: BP, Biological Process; CC, Cellular Component; MF, Molecular Function.

## Sheet: Table S10
Table S10: Annotations of domain function from the Pfam database for expanded/contracted gene families in the Mikado pheasant.
Expanded gene families
Pfam ID	Target name	Description	Gene family		Number of paralog genes in the gene family
					Smi	Aca	Apl	Fal	Gga	Hsa	Mmu	Mga	Psi	Tgu
PF00028.15	Cadherin	Cadherin domain	group3		16	72	15	30	15	59	65	10	17	10
PF13853.4	7tm_4	Olfactory receptor	group6		7	5	12	4	1	10	13	6	27	154
PF00063.19	Myosin_head	Myosin head (motor domain)	group10		18	13	13	18	15	15	14	10	10	17
PF00022.17	Actin	Actin	group22		9	10	9	6	8	22	7	8	11	4
PF13765.4	PRY	SPRY-associated domain	group95		3	26	3	0	1	0	0	1	13	0
PF01129.16	ART	NAD:arginine ADP-ribosyltransferase	group294		7	2	1	6	5	1	1	5	1	1
PF13465.4	zf-H2C2_2	Zinc-finger double domain	group320		7	0	0	0	21	0	0	2	0	0
PF00067.20	p450	Cytochrome P450	group321		4	1	2	2	4	1	8	2	4	2
PF02093.14	Gag_p30	Gag P30 core shell protein	group546		2	15	1	2	0	0	0	1	1	1
PF04548.14	AIG1	AIG1 family	group562		3	3	1	0	1	4	3	0	8	0
PF07686.15	V-set	Immunoglobulin V-set domain	group583		11	0	2	2	0	3	2	1	0	2
PF00620.25	RhoGAP	RhoGAP domain	group623		6	2	1	1	4	2	2	2	1	1
PF13920.4	zf-C3HC4_3	Zinc finger, C3HC4 type (RING finger)	group1445		10	0	0	5	0	0	0	0	0	0
PF00047.23	ig	Immunoglobulin domain	group1463		2	1	2	0	0	2	1	0	7	0
PF07686.15	V-set	Immunoglobulin V-set domain	group1637		4	0	0	0	8	0	0	1	0	0
PF00607.18	Gag_p24	gag gene protein p24 (core nucleocapsid protein)	group3062		7	0	0	0	3	0	0	0	0	0
PF00028.15	Cadherin	Cadherin domain	group8819		9	0	0	0	0	0	0	0	0	0
PF13896.4	Glyco_transf_49	Glycosyl-transferase for dystroglycan	group11562		2	1	0	0	0	1	1	0	1	1
PF15788.3	DUF4705	Domain of unknown function (DUF4705)	group11563		7	0	0	0	0	0	0	0	0	0
PF13853.4	7tm_4	Olfactory receptor	group11564		7	0	0	0	0	0	0	0	0	0
PF00583.23	Acetyltransf_1	Acetyltransferase (GNAT) family	group12229		2	1	0	0	0	0	3	0	0	0
PF02422.14	Keratin	Keratin	group12255		4	0	0	0	1	0	0	1	0	0
PF00607.18	Gag_p24	gag gene protein p24 (core nucleocapsid protein)	group12256		4	0	0	1	0	0	0	0	1	0
PF00071.20	Ras	Ras family	group12426		2	1	0	0	0	1	1	0	0	1
PF05645.11	RNA_pol_Rpc82	RNA polymerase III subunit RPC82	group12712		2	0	0	0	0	1	1	0	1	1
PF13923.4	zf-C3HC4_2	Zinc finger, C3HC4 type (RING finger)	group12734		2	0	0	2	1	0	0	0	0	0
PF07714.15	Pkinase_Tyr	Protein tyrosine kinase	group12850		5	0	0	0	0	0	0	0	0	0
PF13853.4	7tm_4	Olfactory receptor	group13502		4	0	0	0	0	0	0	0	0	0
PF02093.14	Gag_p30	Gag P30 core shell protein	group13503		3	0	0	0	0	0	0	0	0	1
PF00201.16	UDPGT	UDP-glucoronosyl and UDP-glucosyl transferase	group13504		3	0	1	0	0	0	0	0	0	0
PF02813.12	Retro_M	Retroviral M domain	group13525		4	0	0	0	0	0	0	0	0	0
PF00038.19	Filament	Intermediate filament protein	group14105		2	0	0	1	0	0	0	0	1	0
PF13923.4	zf-C3HC4_2	Zinc finger, C3HC4 type (RING finger)	group14479		3	0	0	0	0	0	0	0	0	0
PF00620.25	RhoGAP	RhoGAP domain	group14480		3	0	0	0	0	0	0	0	0	0
PF04548.14	AIG1	AIG1 family	group14482		3	0	0	0	0	0	0	0	0	0
PF00191.18	Annexin	Annexin	group14486		3	0	0	0	0	0	0	0	0	0
PF00089.24	Trypsin	Trypsin	group14489		3	0	0	0	0	0	0	0	0	0
PF07093.9	SGT1	SGT1 protein	group14490		2	1	0	0	0	0	0	0	0	0
PF07686.15	V-set	Immunoglobulin V-set domain	group14492		2	0	0	0	0	1	0	0	0	0
PF13927.4	Ig_3	Immunoglobulin domain	group15734		2	0	0	0	0	0	0	0	0	0
PF13895.4	Ig_2	Immunoglobulin domain	group15736		2	0	0	0	0	0	0	0	0	0
PF00038.19	Filament	Intermediate filament protein	group15737		2	0	0	0	0	0	0	0	0	0
PF13895.4	Ig_2	Immunoglobulin domain	group15740		2	0	0	0	0	0	0	0	0	0
PF13853.4	7tm_4	Olfactory receptor	group15744		2	0	0	0	0	0	0	0	0	0
PF00096.24	zf-C2H2	Zinc finger, C2H2 type	group15745		2	0	0	0	0	0	0	0	0	0
PF07686.15	V-set	Immunoglobulin V-set domain	group15747		2	0	0	0	0	0	0	0	0	0
PF01576.17	Myosin_tail_1	Myosin tail	group15748		2	0	0	0	0	0	0	0	0	0
PF03028.13	Dynein_heavy	Dynein heavy chain and region D6 of dynein motor	group15756		2	0	0	0	0	0	0	0	0	0
PF13920.4	zf-C3HC4_3	Zinc finger, C3HC4 type (RING finger)	group15758		2	0	0	0	0	0	0	0	0	0
PF03371.13	PRP38	PRP38 family	group15768		2	0	0	0	0	0	0	0	0	0
PF07714.15	Pkinase_Tyr	Protein tyrosine kinase	group15771		2	0	0	0	0	0	0	0	0	0
PF06462.10	Hyd_WA	Propeller	group15773		2	0	0	0	0	0	0	0	0	0
PF13853.4	7tm_4	Olfactory receptor	group15777		2	0	0	0	0	0	0	0	0	0
PF00129.16	MHC_I	Class I Histocompatibility antigen, domains alpha 1 and 2	group15780		2	0	0	0	0	0	0	0	0	0
PF13637.4	Ank_4	Ankyrin repeats (many copies)	group15782		2	0	0	0	0	0	0	0	0	0
PF02263.17	GBP	Guanylate-binding protein, N-terminal domain	group15783		2	0	0	0	0	0	0	0	0	0
PF13853.4	7tm_4	Olfactory receptor	group15784		2	0	0	0	0	0	0	0	0	0
PF12799.5	LRR_4	Leucine Rich repeats (2 copies)	group15785		2	0	0	0	0	0	0	0	0	0
PF00271.29	Helicase_C	Helicase conserved C-terminal domain	group15786		2	0	0	0	0	0	0	0	0	0
PF00651.29	BTB	BTB/POZ domain	group15789		2	0	0	0	0	0	0	0	0	0
PF00001.19	7tm_1	7 transmembrane receptor (rhodopsin family)	group15791		2	0	0	0	0	0	0	0	0	0
PF00028.15	Cadherin	Cadherin domain	group15793		2	0	0	0	0	0	0	0	0	0
PF07679.14	I-set	Immunoglobulin I-set domain	group15794		2	0	0	0	0	0	0	0	0	0
PF13853.4	7tm_4	Olfactory receptor	group15795		2	0	0	0	0	0	0	0	0	0
PF06418.12	CTP_synth_N	CTP synthase N-terminus	group15800		2	0	0	0	0	0	0	0	0	0
PF03953.15	Tubulin_C	Tubulin C-terminal domain	group15801		2	0	0	0	0	0	0	0	0	0
PF13853.4	7tm_4	Olfactory receptor	group15804		2	0	0	0	0	0	0	0	0	0
PF01031.18	Dynamin_M	Dynamin central region	group15805		2	0	0	0	0	0	0	0	0	0
PF02263.17	GBP	Guanylate-binding protein, N-terminal domain	group15812		2	0	0	0	0	0	0	0	0	0
PF09735.7	Nckap1	Membrane-associated apoptosis protein	group15816		2	0	0	0	0	0	0	0	0	0
PF00628.27	PHD	PHD-finger	group15817		2	0	0	0	0	0	0	0	0	0
PF01504.16	PIP5K	Phosphatidylinositol-4-phosphate 5-Kinase	group15821		2	0	0	0	0	0	0	0	0	0
PF01352.25	KRAB	KRAB box	group15904		2	0	0	0	0	0	0	0	0	0
PF02338.17	OTU	OTU-like cysteine protease	group15942		2	0	0	0	0	0	0	0	0	0
PF13576.4	Pentapeptide_3	Pentapeptide repeats (9 copies)	group15967		2	0	0	0	0	0	0	0	0	0
Contracted gene families
PF00129.16	MHC_I	Class I Histocompatibility antigen, domains alpha 1 and 2	group21		2	19	1	2	12	44	12	3	1	1
PF00059.19	Lectin_C	Lectin C-type domain	group63		1	9	2	1	6	4	6	2	30	1
PF07679.14	I-set	Immunoglobulin I-set domain	group68		4	7	5	5	5	5	5	9	4	8
PF00125.22	Histone	Core histone H2A/H2B/H3/H4	group165		1	8	2	4	4	1	4	3	1	9
PF00078.25	RVT_1	Reverse transcriptase (RNA-dependent DNA polymerase)	group184		2	0	0	2	4	0	0	3	3	22
PF00638.16	Ran_BP1	RanBP1 domain	group633		1	1	2	1	4	8	1	2	1	1
PF02422.14	Keratin	Keratin	group1374		1	0	6	1	2	0	0	4	0	2
Compared to the common ancestor of the Mikado pheasant and turkey. The Pfam domains are presented with the lowest E-value of hits by HMMER for the respective gene family. Smi, Syrmaticus Mikado; Aca, Anolis carolinensis; Apl, Anas platyrhynchos; Fal, Ficedula albicollis; Gga, Gallus gallus; Hsa, Homo sapiens; Mmu, Mus musculus; Mga, Meleagris gallopavo; Psi, Pelodiscus sinensis; Tgu, Taeniopygia …

## Sheet: Table S11
Table S11: Gene Ontology terms enriched for metabolism among positively selected genes of the Mikado pheasant.
GO accession	GO term	Ontology	Empirical P	Involved gene number	Significant gene number	Ensembl gene ID	Description
						(Gene symbol)
lipid metabolism (GO:0006629)
GO:0019217	regulation of fatty acid metabolic process	BP	0.0228	3	2	ENSGALG00000006219	5'-AMP-activated protein kinase subunit gamma-2 isoform 1
						(PRKAG2)
						ENSGALG00000005072	SREBF chaperone
						(SCAP)
GO:0042759	long-chain fatty acid biosynthetic process	BP	0.023	3	2	ENSGALG00000011555	Gallus gallus QKI, KH domain containing, RNA binding (QKI), mRNA.
						(QKI)
						ENSGALG00000012131	Elongation of very long chain fatty acids protein 6
						(ELOVL6)
GO:0016255	attachment of GPI anchor to protein	BP	0.0232	3	2	ENSGALG00000003665	phosphatidylinositol glycan anchor biosynthesis, class S
						(PIGS)
						ENSGALG00000009015	GPI-anchor transamidase precursor
						(PIGK)
GO:0008299	isoprenoid biosynthetic process	BP	0.0234	8	2	ENSGALG00000007267	mevalonate (diphospho) decarboxylase
						(MVD)
						ENSGALG00000010795	isoprenoid synthase domain containing
						(ISPD)
GO:0010873	positive regulation of cholesterol esterification	BP	0.0234	3	2	ENSGALG00000024000	Type-1 angiotensin II receptor
						(AGTR1)
						ENSGALG00000011117	angiotensinogen (serpin peptidase inhibitor, clade A, member 8)
						(AGT)
GO:0030259	lipid glycosylation	BP	0.024	3	2	ENSGALG00000007976	ALG13, UDP-N-acetylglucosaminyltransferase subunit
						(ALG13)
						ENSGALG00000011805	Uncharacterized protein
						(N/A)
GO:0006661	phosphatidylinositol biosynthetic process	BP	0.0245	3	2	ENSGALG00000024034	phosphatidylinositol 4-kinase, catalytic, beta
						(PI4KB)
						ENSGALG00000016362	SH3 and SYLF domain containing 1
						(SH3YL1)
GO:0019216	regulation of lipid metabolic process	BP	0.0266	11	4	ENSGALG00000016718	adhesion G protein-coupled receptor F5
						(ADGRF5)
						ENSGALG00000006360	Core histone macro-H2A.1
						(H2AFY)
						ENSGALG00000011291	nuclear receptor subfamily 1 group D member 2
						(NR1D2)
						ENSGALG00000012171	G-protein coupled receptor 39
						(GPR39)
GO:0006694	steroid biosynthetic process	BP	0.0283	14	4	ENSGALG00000026507	Adrenodoxin, mitochondrial
						(FDX1)
						ENSGALG00000001750	methionine adenosyltransferase II, beta
						(MAT2B)
						ENSGALG00000007493	NAD(P) dependent steroid dehydrogenase-like
						(NSDHL)
						ENSGALG00000016898	TDP-glucose 4,6-dehydratase
						(TGDS)
GO:0006644	phospholipid metabolic process	BP	0.0283	14	4	ENSGALP00000026164	Uncharacterized protein
						(N/A)
						ENSGALP00000030913	GATA binding protein 6
						(GATA6)
						ENSGALP00000022884	group IIE secretory phospholipase A2 precursor
						(PLA2G2E)
						ENSGALP00000017568	lipid phosphate phosphohydrolase 3
						(PPAP2B)
GO:0016042	lipid catabolic process	BP	0.0287	14	5	ENSGALG00000016257	Uncharacterized protein
						(N/A)
						ENSGALG00000014176	group IIE secretory phospholipase A2 precursor
						(PLA2G2E)
						ENSGALG00000016713	platelet-activating factor acetylhydrolase precursor
						(PLA2G7)
						ENSGALG00000028043	phospholipase C, epsilon 1
						(PLCE1)
						ENSGALG00000023395	perilipin-1
						(PLIN1)
GO:0046856	phosphatidylinositol dephosphorylation	BP	0.0376	6	2	ENSGALG00000010493	inositol polyphosphate-5-phosphatase, 40kDa
						(INPP5A)
						ENSGALG00000023266	inositol polyphosphate-5-phosphatase J
						(INPP5J)
GO:0006635	fatty acid beta-oxidation	BP	0.0431	12	2	ENSGALG00000005647	ATP-binding cassette sub-family D member 3
						(ABCD3)
						ENSGALG00000012013	solute carrier family 25 (mitochondrial carrier; peroxisomal membrane protein, 34kDa), member 17
						(SLC25A17)
carbohydrate metabolic process (GO:0005975)
GO:0006096	glycolytic process	BP	0.0417	9	2	ENSGALG00000016430	pyruvate dehydrogenase E1 component subunit alpha, somatic form, mitochondrial precursor
						(N/A)
						ENSGALG00000009254	enolase family member 4
						(ENO4)
GO:0006487	protein N-linked glycosylation	BP	0.0418	15	2	ENSGALG00000010073	dolichyl-diphosphooligosaccharide--protein glycosyltransferase 48 kDa subunit
						(DDOST)
						ENSGALG00000006033	Golgi reassembly-stacking protein 1
						(GORASP1)
GO:0097502	mannosylation	BP	0.0426	9	2	ENSGALG00000000324	phosphatidylinositol glycan anchor biosynthesis, class V
						(PIGV)
						ENSGALG00000003757	protein O-mannosyl-transferase 1
						(POMT1)
generation of precursor metabolites and energy (GO:0006091)
GO:0043457	regulation of cellular respiration	BP	0.0243	3	3	ENSGALG00000007935	polyribonucleotide nucleotidyltransferase 1
						(PNPT1)
						ENSGALG00000020185	nitric oxide associated 1
						(NOA1)
						ENSGALG00000002705	CDGSH iron sulfur domain-containing protein 1
						(CISD1)
GO:0006099	tricarboxylic acid cycle	BP	0.0275	11	3	ENSGALG00000003766	KIAA0100
						(KIAA0100)
						ENSGALG00000011950	aconitate hydratase, mitochondrial
						(ACO2)
						ENSGALG00000013165	fumarate hydratase, mitochondrial
						(FH)
The Mikado pheasant (foreground branch) was compared to the chicken, turkey, duck, and zebra finch (background branches) by the branch-site model of PAML. Ontology terms: BP, Biological Process; CC, Cellular Component; MF, Molecular Function.

## Sheet: Table S13
Table S13: Gene Ontology terms enriched for adaptation to high altitude environments with positively selected genes of the Mikado pheasant.
GO accession	GO term	Ontology	Empirical P	Involved gene number	Significant gene number	Ensembl gene ID	Description
						(Gene symbol)
Response to radiation
GO:0071480	cellular response to gamma radiation	BP	0.0238	8	2	ENSGALG00000010281	Werner syndrome, RecQ helicase-like
						(WRN)
						ENSGALG00000006211	Bcl-2-like protein 1
						(BCL2L1)
GO:0010212	response to ionizing radiation	BP	0.0285	17	3	ENSGALG00000012914	DNA-dependent protein kinase catalytic subunit
						(PRKDC)
						ENSGALG00000023256	ring finger protein 8, E3 ubiquitin protein ligase
						(RNF8)
						ENSGALG00000004500	ring finger and WD repeat domain 2, E3 ubiquitin protein ligase
						(RFWD2)
GO:0010332	response to gamma radiation	BP	0.0431	12	2	ENSGALG00000012914	DNA-dependent protein kinase catalytic subunit
						(PRKDC)
						ENSGALG00000012885	Apoptosis regulator Bcl-2
						(BCL2)
GO:0034644	cellular response to UV	BP	0.0432	12	2	ENSGALG00000003907	NEDD4-binding protein 1
						(N4BP1)
						ENSGALG00000005569	ubiquitin carboxyl-terminal hydrolase 47
						(USP47)
DNA repair
GO:0000731	DNA synthesis involved in DNA repair	BP	0.0159	5	3	ENSGALG00000010317	polymerase (DNA directed), eta
						(POLH)
						ENSGALG00000010281	Werner syndrome, RecQ helicase-like
						(WRN)
						ENSGALG00000002761	NAD-dependent deacetylase sirtuin-1
						(SIRT1)
GO:0045739	positive regulation of DNA repair	BP	0.0272	11	3	ENSGALG00000014872	fibroblast growth factor 10 precursor
						(FGF10)
						ENSGALG00000002761	NAD-dependent deacetylase sirtuin-1
						(SIRT1)
						ENSGALG00000023256	ring finger protein 8, E3 ubiquitin protein ligase
						(RNF8)
GO:0006284	base-excision repair	BP	0.0293	17	7	ENSGALG00000010281	Werner syndrome, RecQ helicase-like
						(WRN)
						ENSGALG00000012722	G/T mismatch-specific thymine DNA glycosylase
						(TDG)
						ENSGALG00000010226	mutY DNA glycosylase
						(MUTYH)
						ENSGALG00000002212	DNA repair protein RAD51 homolog 4
						(RAD51D)
						ENSGALG00000009228	poly (ADP-ribose) polymerase 1
						(PARP1)
						ENSGALG00000014924	polymerase (DNA directed), theta
						(POLQ)
						ENSGALG00000005569	ubiquitin carboxyl-terminal hydrolase 47
						(USP47)
Oxygen transport
GO:0016706	oxidoreductase activity, acting on paired donors, with incorporation or reduction of molecular oxygen, 2-oxoglutarate as one donor, and incorporation of one atom each of oxygen into both donors	MF	0.0281	17	2	ENSGALG00000001618	2-oxoglutarate and iron-dependent oxygenase domain containing 3
						(OGFOD3)
						ENSGALG00000003591	protein fto
						(FTO)
GO:0072593	reactive oxygen species metabolic process	BP	0.0289	14	3	ENSGALG00000014975	dopamine receptor D5
						(DRD5)
						ENSGALG00000012885	Apoptosis regulator Bcl-2
						(BCL2)
						ENSGALG00000017235	NADPH oxidase 4
						(NOX4)
GO:0019825	oxygen binding	MF	0.0418	9	2	ENSGALG00000011894	cytochrome P450 2D3-like
						(CYP2D6)
						ENSGALG00000003917	cytochrome P450, family 2, subfamily W, polypeptide 1
						(CYP2W1)
GO:2000377	regulation of reactive oxygen species metabolic process	BP	0.0435	12	3	ENSGALG00000006861	ubiquinone biosynthesis protein COQ7 homolog
						(COQ7)
						ENSGALG00000011562	parkin RBR E3 ubiquitin protein ligase
						(PARK2)
						ENSGALG00000015387	autophagy protein 5
						(ATG5)
The Mikado pheasant (foreground branch) was compared to the chicken, turkey, duck, and zebra finch (background branches) by the branch-site model of PAML. Ontology terms: BP, Biological Process; CC, Cellular Component; MF, Molecular Function.

## Sheet: Table S14
Table S14: Gene Ontology terms enriched for immune response with positively selected genes of the Mikado pheasant.
GO accession	GO term	Ontology	Empirical P	Involved gene number	Significant gene number	Ensembl gene ID	Description
						(Gene symbol)
lymphocyte activation (GO:0046649)
GO:0002326	B cell lineage commitment	BP	0.0239	3	2	ENSGALG00000012914	DNA-dependent protein kinase catalytic subunit
						(PRKDC)
						ENSGALG00000012885	Apoptosis regulator Bcl-2
						(BCL2)
GO:0002360	T cell lineage commitment	BP	0.0165	5	3	ENSGALG00000012914	DNA-dependent protein kinase catalytic subunit
						(PRKDC)
						ENSGALG00000012885	Apoptosis regulator Bcl-2
						(BCL2)
						ENSGALG00000022798	interleukin 7
						(IL7)
GO:0030098	lymphocyte differentiation	BP	0.0168	5	2	ENSGALG00000012914	DNA-dependent protein kinase catalytic subunit
						(PRKDC)
						ENSGALG00000003169	core-binding factor subunit beta
						(CBFB)
GO:0042098	T cell proliferation	BP	0.038	6	2	ENSGALG00000003485	G1/S-specific cyclin-D3
						(CCND3)
						ENSGALG00000009147	nicastrin precursor
						(NCSTN)
GO:0045190	isotype switching	BP	0.0267	11	2	ENSGALG00000002426	exosome complex exonuclease RRP40
						(EXOSC3)
						ENSGALG00000012060	mutL homolog 1
						(MLH1)
GO:0046638	positive regulation of alpha-beta T cell differentiation	BP	0.0179	5	2	ENSGALG00000004170	adenosine deaminase
						(ADA)
						ENSGALG00000003806	transforming protein RhoA
						(RHOA)
GO:0046651	lymphocyte proliferation	BP	0.0248	3	2	ENSGALG00000006910	inosine-5'-monophosphate dehydrogenase 2
						(IMPDH2)
						ENSGALG00000006098	hypoxanthine phosphoribosyltransferase 1
						(HPRT1)
GO:0050870	positive regulation of T cell activation	BP	0.0175	5	2	ENSGALG00000028935	B-cell lymphoma/leukemia 10
						(BCL10)
						ENSGALG00000004170	adenosine deaminase
						(ADA)
cytokine production (GO:0001816)
GO:0045078	positive regulation of interferon-gamma biosynthetic process	BP	0.0167	5	3	ENSGALG00000016590	toll-like receptor 7
						(TLR7)
						ENSGALG00000006099	zinc finger protein, FOG family member 1
						(ZFPM1)
						ENSGALG00000013468	toll-like receptor 3 precursor
						(TLR3)
GO:1900016	negative regulation of cytokine production involved in inflammatory response	BP	0.0233	3	2	ENSGALG00000006830	chitinase domain-containing protein 1 precursor
						(CHID1)
						ENSGALG00000005687	CUE domain containing 2
						(CUEDC2)
GO:0032735	positive regulation of interleukin-12 production	BP	0.0236	8	3	ENSGALG00000011212	interleukin 23 receptor
						(IL23R)
						ENSGALG00000013468	toll-like receptor 3 precursor
						(TLR3)
						ENSGALG00000005757	Interferon regulatory factor 8
						(IRF8)
GO:0045359	positive regulation of interferon-beta biosynthetic process	BP	0.0238	3	2	ENSGALG00000016590	toll-like receptor 7
						(TLR7)
						ENSGALG00000013468	toll-like receptor 3 precursor
						(TLR3)
GO:0032757	positive regulation of interleukin-8 production	BP	0.0243	8	4	ENSGALG00000001077	toll/interleukin-1 receptor domain-containing adapter protein
						(TIRAP)
						ENSGALG00000016590	toll-like receptor 7
						(TLR7)
						ENSGALG00000013468	toll-like receptor 3 precursor
						(TLR3)
						ENSGALG00000008999	actin filament associated protein 1-like 2
						(AFAP1L2)
GO:0001819	positive regulation of cytokine production	BP	0.0271	11	6	ENSGALG00000010560	interferon-induced, double-stranded RNA-activated protein kinase
						(EIF2AK2)
						ENSGALG00000011434	Natural resistance-associated macrophage protein 1
						(SLC11A1)
						ENSGALG00000013468	toll-like receptor 3 precursor
						(TLR3)
						ENSGALG00000006726	GATA-binding factor 3
						(GATA3)
						ENSGALG00000013408	TATA element modulatory factor 1
						(TMF1)
						ENSGALG00000007681	Serotonin receptor subtype 2b
						(HTR2B)
GO:0032728	positive regulation of interferon-beta production	BP	0.0364	6	4	ENSGALG00000015094	zinc finger and BTB domain containing 20
						(ZBTB20)
						ENSGALG00000013468	toll-like receptor 3 precursor
						(TLR3)
						ENSGALG00000006785	Interferon regulatory factor 1
						(IRF1)
						ENSGALG00000013911	zinc finger CCCH-type antiviral protein 1
						(ZC3HAV1)
GO:0032760	positive regulation of tumor necrosis factor production	BP	0.0429	15	3	ENSGALG00000001077	toll/interleukin-1 receptor domain-containing adapter protein
						(TIRAP)
						ENSGALG00000015094	zinc finger and BTB domain containing 20
						(ZBTB20)
						ENSGALG00000013468	toll-like receptor 3 precursor
						(TLR3)
The Mikado pheasant (foreground branch) was compared to the chicken, turkey, duck, and zebra finch (background branches) by the branch-site model of PAML. Ontology terms: BP, Biological Process; CC, Cellular Component; MF, Molecular Function.
